# Supplementary material for: The risk, perceived and actual, of developing type 2 diabetes mellitus for mothers of preschool children in urban China
Source: PLoS One. 2019 Sep 27;14(9):e0222839. doi: 10.1371/journal.pone.0222839 (PMC6764680; doi:10.1371/journal.pone.0222839)
Supplement: S1 File — (XLSX) [file pone.0222839.s001.xlsx]

## Sheet: database
ChildAGE	Wt	ht	childBMI	wtstatus	OW	Birthweight	dadage	momage	dadheight	momheight	dadwt	momwt	DadBMI	MomBMI	DadOW	MomOW	DadOB	MomOB	dadwtcm	momwtcm	DadWaist	MomWaist	PhyAct	PerControl	Worry	OptBias	Environrisk	DMriskKnow	RiskScore	riskscore1	riskscore2	riskscore3	riskscore4	riskscore5	riskscore6	riskscore7	riskscore8	riskscore9	riskscore10	riskscore12	riskscore13
5	106	20.9	15.7529	1	0	4.4	27	27	176	150	65	50	24.6212	18.9394	2	1	0	0	#NULL!	#NULL!	#NULL!	#NULL!	5	2.75	3.5	3	1.66667	5	1.6129	0	0	0	1	2	4	0	0	1	2	0	2
5	102	14.9	14.3214	1	0	#NULL!	#NULL!	#NULL!	165	158	80	47	30.6866	18.0284	3	1	1	0	94	74	1	0	4	3.25	2	3	1.33333	4	1.375	0	0	0	0	2	0	0	0	0	0	5	2
5	112	17.3	13.7915	1	0	3.45	38	33	170	162	80	65	29.0487	23.602	3	2	1	1	103	96	1	1	2	3.25	1.5	3	3	1	1.89286	0	0	6	1	0	0	0	0	0	0	0	2
5	105	17.3	15.6916	1	0	#NULL!	28	25	172	160	60	57	21.8023	20.7122	1	1	0	0	80	83	0	1	5	2.5	2	3	1.44444	4	1.5	0	0	4	1	2	0	0	0	0	0	5	2
5	104	16.4	15.1627	1	0	3.7	34	29	165	156	60	62	23.31	24.087	2	2	0	1	80	70	0	0	5	3	2	3	1.44444	4	1.84375	0	4	0	1	0	0	0	0	0	0	1	2
5	105	16.4	14.8753	1	0	3.4	29	29	#NULL!	#NULL!	55	48	#NULL!	#NULL!	#NULL!	#NULL!	#NULL!	#NULL!	72	80	0	1	4	2.5	3	3	1.88889	1	2.09375	0	0	4	1	2	0	0	0	0	0	5	2
5	113	19.3	15.1147	1	0	3.15	#NULL!	#NULL!	173	152	50	58	19.0143	22.0566	1	1	0	0	76	83	0	1	5	2.75	2.5	3	3.22222	5	2.34483	0	0	4	1	2	0	0	0	0	0	5	2
5	110	17.7	14.6281	1	0	3.75	#NULL!	28	#NULL!	158	#NULL!	58	#NULL!	#NULL!	#NULL!	#NULL!	#NULL!	#NULL!	#NULL!	70	#NULL!	0	5	3	2	3	2.88889	3	1.78125	0	0	0	1	2	0	0	0	0	0	5	2
4	110	16.9	13.9669	1	0	3	43	38	175	156	75	49	27.4725	17.9487	#NULL!	1	#NULL!	0	#NULL!	#NULL!	#NULL!	#NULL!	5	2.75	3	3	2.88889	2	1.875	0	0	0	1	2	0	0	0	0	0	1	2
5	114	18.5	14.2351	1	0	3	32	30	170	155	55	47	20.8729	17.8368	1	1	0	0	#NULL!	#NULL!	#NULL!	#NULL!	4	3.5	1.5	3	1	5	1.15625	0	0	0	1	2	4	0	0	0	0	1	2
5	111	19.4	15.7455	1	0	3.5	32	32	173	160	81	60	29.263	21.6763	3	1	1	0	#NULL!	#NULL!	#NULL!	#NULL!	4	2.5	2	2.5	1.55556	6	1.96774	0	0	0	1	2	0	0	0	0	0	1	2
5	109	17.6	14.8136	1	0	#NULL!	33	31	161	153	76	50	30.8529	20.298	3	1	1	0	93	77	1	0	3	2.75	2.5	3	1.75	0	1.77419	0	0	0	0	2	0	0	0	0	0	5	2
5	104	12.8	11.8343	1	0	2.6	30	28	170	150	55	45	21.5686	17.6471	1	1	0	0	76	66	0	0	5	2.75	1.5	2.5	1.77778	4	1.5625	0	0	0	1	2	0	0	0	0	0	1	2
5	115	20.1	15.1985	1	0	#NULL!	28	25	173	165	55	58	19.2678	20.3188	1	1	0	0	76	79	0	0	3	2.75	2	3	2.22222	6	2.0625	0	0	0	0	2	0	0	0	0	0	1	2
5	117	19.5	14.245	1	0	3.2	38	35	169	160	68	56	25.1479	20.7101	2	1	0	0	#NULL!	#NULL!	#NULL!	#NULL!	5	3	2	3	1.44444	2	1.40625	0	0	0	1	2	0	0	0	0	0	5	2
#NULL!	120	20.8	14.4444	1	0	#NULL!	36	32	173	163	75	53	26.5967	18.795	2	1	0	0	#NULL!	#NULL!	#NULL!	#NULL!	2	3.5	2	3	3	2	2.34375	0	0	0	0	2	0	0	0	0	2	0	2
5	119	20.5	14.4764	1	0	3	33	33	180	160	90	50	31.25	17.3611	3	1	1	0	136	60	1	0	4	2.75	2.5	3	3.22222	2	2.28125	0	0	0	1	2	0	0	0	0	0	1	2
5	114	19.1	14.6968	1	0	3.2	32	30	#NULL!	#NULL!	#NULL!	#NULL!	#NULL!	#NULL!	#NULL!	#NULL!	#NULL!	#NULL!	#NULL!	#NULL!	#NULL!	#NULL!	4	3	2	3	2.66667	4	2.03125	0	0	0	1	2	0	0	0	1	0	5	2
5	122	21.7	14.5794	1	0	3.4	40	37	180	163	68	58	23.1766	19.7682	2	1	1	0	80	90	0	1	4	2.75	2.5	2.5	3.22222	3	2.09375	0	0	6	1	2	0	0	0	0	0	0	2
6	113	19.1	14.9581	1	0	3.4	33	28	#NULL!	#NULL!	#NULL!	#NULL!	#NULL!	#NULL!	#NULL!	#NULL!	#NULL!	#NULL!	#NULL!	#NULL!	#NULL!	#NULL!	5	2.75	2	3	1.22222	2	1.40625	0	0	0	0	0	0	0	0	0	0	1	2
5	114	19	14.6199	1	0	4.3	29	27	180	162	68	51	23.3196	17.4897	2	1	1	0	80	76	0	0	5	3	2	3	2.44444	5	1.84375	0	0	0	0	0	0	0	0	1	0	0	2
5	108	15.2	13.0316	1	0	2.3	35	33	165	158	60	45	23.015	17.2612	2	1	1	0	99	73	1	0	2	3.5	2	4	1	2	1.125	0	0	0	1	0	0	0	0	0	0	1	2
5	107	15.6	13.6256	1	0	2.7	34	32	169	154	60	40	23.0539	15.3692	2	1	1	0	88	63	1	0	5	3	2	3.5	3.44444	6	2.09375	0	0	0	1	2	4	0	0	0	0	0	2
6	114	18	13.8504	1	0	3.5	30	32	165	155	70	46	27.3705	17.9863	2	1	1	0	88	72	1	0	3	3.25	1.5	4	2.44444	3	1.6875	0	0	0	1	2	0	0	0	0	0	0	2
4	104	15.2	14.0533	1	0	2.6	31	28	175	162	70	52	24.6914	18.3422	2	1	1	0	83	69	0	0	5	2.5	2	3	2.22222	6	2.125	0	0	0	1	2	0	0	14	0	0	1	2
4	107	15.7	13.713	1	0	3.2	28	27	#NULL!	#NULL!	#NULL!	#NULL!	#NULL!	#NULL!	#NULL!	#NULL!	#NULL!	#NULL!	#NULL!	#NULL!	#NULL!	#NULL!	4	2.5	2.5	2.5	3	0	2.6129	0	0	0	0	0	0	0	0	0	0	5	2
4	104	17.3	15.9948	1	0	#NULL!	28	27	176	153	80	44	29.7089	16.3399	3	1	1	0	#NULL!	#NULL!	#NULL!	#NULL!	3	3	2	3	1.88889	6	1.5	0	0	0	1	2	4	0	0	0	0	1	2
4	99	13.4	13.6721	1	0	2.8	37	28	168	155	54	40	20.7373	15.361	1	1	0	0	#NULL!	#NULL!	#NULL!	#NULL!	3	2.75	2.5	3	1.66667	4	1.75	0	0	0	1	2	0	0	0	0	0	0	2
3	102	16.7	16.0515	1	0	3	28	28	175	150	65	50	24.7619	19.0476	2	1	1	0	#NULL!	#NULL!	#NULL!	#NULL!	4	2.75	2	2	2.88889	6	2.1875	0	0	0	0	2	0	0	0	0	2	1	2
4	101	17.4	17.0572	2	1	3.5	30	30	175	168	60	62	20.4082	21.0884	1	1	0	0	#NULL!	#NULL!	#NULL!	#NULL!	5	3	2.5	2	1.77778	4	1.75	0	0	0	1	2	0	0	0	0	0	0	2
3	101	15.2	14.9005	1	0	3.1	#NULL!	37	170	156	60	50	22.6244	18.8537	1	1	0	0	99	73	1	0	2	3	1.5	1.5	#NULL!	7	#NULL!	0	0	0	1	2	0	0	0	0	0	5	2
3	96	14.3	15.5165	1	0	3.4	33	32	170	162	68	52	24.6914	18.8816	2	1	1	0	92	84	1	1	5	2	2	3	2.22222	6	#NULL!	0	0	4	0	2	4	0	0	0	0	0	2
3	97	18.9	20.0872	3	1	3.2	30	27	175	158	80	68	28.9331	24.5931	3	2	1	1	96	86	1	1	5	3	2	3	1.33333	5	1.53125	0	4	4	1	2	0	0	0	0	2	0	2
3	103	17.3	16.3069	1	0	3.1	32	30	170	163	80	55	28.8704	19.8484	3	1	1	0	100	78	1	0	5	3	2	2.5	2.44444	6	2.09375	0	0	0	1	2	0	0	0	0	2	0	2
3	101	18	17.6453	2	1	3.25	#NULL!	28	#NULL!	162	#NULL!	62	#NULL!	#NULL!	#NULL!	#NULL!	#NULL!	#NULL!	#NULL!	60	#NULL!	0	4	3	2.5	3	1.55556	4	1.90625	0	0	0	1	2	0	0	0	0	0	1	2
3	102	16.5	15.8593	1	0	#NULL!	30	31	178	165	73	56	24.8553	19.0671	2	1	1	0	120	80	1	1	4	2.25	2.5	3	1.33333	5	1.8125	0	0	4	0	2	0	0	0	0	0	1	2
3	96	15.8	17.1441	2	1	3.7	34	35	170	159	65	52	24.0474	19.2379	2	1	1	0	74	66	0	0	5	3	2	2	3.33333	3	2.65625	0	0	0	0	0	0	0	0	0	0	0	2
3	98	14	14.5773	1	0	3.1	39	39	183	160	85	52	29.0301	17.7596	3	1	1	0	88	63	1	0	5	3.5	2	3	2.44444	4	1.8125	0	0	0	0	2	0	0	0	0	0	0	2
3	86	13	17.5771	2	1	3.8	#NULL!	#NULL!	168	160	60	48	22.3214	17.8571	1	1	0	0	79	59	0	0	4	3	2	3	2.11111	4	1.74194	0	0	0	0	2	0	0	0	0	2	0	2
3	100	15	15	1	0	2.8	33	31	176	157	80	40	28.9519	14.476	3	1	1	0	100	64	1	0	1	2.75	1.5	3	1.55556	4	1.71875	0	0	0	0	0	0	0	0	0	0	0	2
3	101	16.9	16.567	1	0	#NULL!	29	29	171	163	78	54	27.9841	19.3736	3	1	1	0	93	76	1	0	5	2.75	2	3	1.625	6	1.45161	0	0	0	1	2	0	0	0	0	0	0	2
3	86	13	17.5771	2	1	2.75	42	36	168	158	81	52	30.5154	19.5901	3	1	1	0	102	70	1	0	#NULL!	3.25	1.5	3	1.33333	5	1.40625	0	0	0	1	2	0	0	0	0	0	0	2
3	104	14	12.9438	1	0	3.2	36	35	174	160	90	59	32.3276	21.1925	3	1	1	0	105	89	1	1	5	2.75	1.5	3	1.88889	7	1.78125	0	0	6	0	2	0	0	0	0	0	5	2
3	102	16	15.3787	1	0	3.2	29	29	178	165	72	46	24.5148	15.6622	2	1	1	0	86	69	1	0	5	4	1	4	1.11111	3	1.0625	0	0	0	1	2	0	0	0	0	0	0	2
3	102	13.2	12.6874	1	0	3.2	34	27	176	158	65	55	23.3746	19.7785	2	1	1	0	85	80	1	1	5	3	2	2.5	1.88889	5	1.75	0	0	4	0	0	0	0	0	0	0	0	2
3	97	14.2	15.0919	1	0	3	32	31	165	155	60	46	23.4604	17.9863	2	1	1	0	87	66	1	0	5	3.5	2	2	3.66667	0	2.5625	0	0	0	0	2	0	0	0	0	2	0	2
3	101	14	13.7241	1	0	3.1	#NULL!	30	170	160	74	55	27.2059	20.2206	2	1	1	0	100	80	1	1	5	3	2	3	1.77778	5	1.75	0	0	4	0	0	4	0	0	0	0	0	2
2	111	15	12.1743	1	0	4.2	34	35	167	164.5	72	58	26.209	21.1128	2	1	1	0	98	82	1	1	5	3.5	1	4	8.22222	4	#NULL!	0	0	4	0	2	4	0	0	1	0	0	2
4	111	17	13.7976	1	0	#NULL!	33	32	182	160	70	58	24.0385	19.9176	2	1	1	0	94	80	1	1	5	3	1.5	4	2.88889	5	1.9375	0	0	4	0	0	4	0	0	0	0	0	2
4	100	15	15	1	0	3.2	38	40	168	160	64	55	23.8095	20.4613	2	1	1	0	82	73	0	0	5	2.75	3	3	3.55556	2	3.34375	0	0	0	0	2	0	0	0	0	2	0	2
4	100	15	15	1	0	3.2	39	36	170	160	64	55	23.5294	20.2206	2	1	1	0	#NULL!	#NULL!	#NULL!	#NULL!	2	3	2	2	3.55556	3	#NULL!	0	0	0	0	0	4	0	0	0	0	0	2
4	110	16	13.2231	1	0	3.2	32	28	172	156	70	50	26.0883	18.6345	2	1	1	0	83	66	0	0	4	3.25	2	4	2.33333	6	1.75	0	0	0	0	2	0	4	0	0	2	0	2
4	105	19	17.2336	2	1	2.9	35	27	168	163	70	57	25.5624	20.8151	2	1	1	0	99	77	1	0	5	2.5	2	3	3.33333	6	#NULL!	0	0	0	0	2	0	0	0	0	0	1	2
4	100	16.2	16.2	1	0	2.45	35	27	166	159	65	49	24.6268	18.5648	2	1	1	0	84	66	0	0	5	3.5	1	3.5	1.66667	6	1.3125	0	0	0	1	2	0	0	0	0	0	1	2
4	105	20	18.1406	3	1	3.6	30	28	175	155	65	45	23.9631	16.5899	2	1	1	0	#NULL!	#NULL!	#NULL!	#NULL!	5	3.5	2.5	2	3.44444	3	2.34375	0	0	0	0	2	0	0	0	0	0	0	2
4	100	16.2	16.2	1	0	3	34	33	#NULL!	#NULL!	#NULL!	#NULL!	#NULL!	#NULL!	#NULL!	#NULL!	#NULL!	#NULL!	#NULL!	#NULL!	#NULL!	#NULL!	5	3.25	2	3	2.22222	3	2.03226	0	0	0	1	2	0	0	0	0	0	0	2
4	108	16	13.7174	1	0	3.4	35	33	173	164	90	60	31.7214	21.1476	3	1	1	0	99	73	1	0	5	3.5	1.5	3	1.55556	6	1.40625	0	0	0	0	2	0	0	0	0	0	0	2
4	120	17	11.8056	1	0	3.8	30	30	172	162	63	50	22.6098	17.9443	1	1	0	0	#NULL!	#NULL!	#NULL!	#NULL!	5	2.5	2	3	#NULL!	4	#NULL!	0	0	0	1	2	0	0	0	0	0	0	2
4	100	18.5	18.5	3	1	#NULL!	#NULL!	#NULL!	170	165	70	55	24.9554	19.6078	2	1	1	0	#NULL!	#NULL!	#NULL!	#NULL!	4	3.25	2	3	1.66667	6	1.4375	0	0	0	0	0	0	0	0	0	0	0	2
4	111	20	16.2324	1	0	3	42	43	178	156	65	55	23.4082	19.807	2	1	1	0	#NULL!	#NULL!	#NULL!	#NULL!	5	3	2.5	2.5	1.66667	5	1.71875	0	0	0	1	0	0	4	0	0	0	0	2
3	104	16	14.7929	1	0	3.6	36	31	174	162	80	70	28.3809	24.8333	3	2	1	1	#NULL!	#NULL!	#NULL!	#NULL!	4	3.25	2	3	3.22222	7	2.46875	0	4	0	0	2	4	0	0	0	2	1	2
4	115	20	15.1229	1	0	3.8	33	28	170	164	62	55	22.2382	19.7274	1	1	0	0	78	71	0	0	5	2	2.5	3	1.44444	5	1.90625	0	0	0	0	2	0	0	0	0	0	1	2
3	100	15.9	15.9	1	0	#NULL!	35	35	173	162	70	56	24.9768	19.9814	2	1	1	0	82	73	0	0	5	3.75	1.5	3	1.22222	4	1.21875	0	0	0	0	0	4	4	14	0	0	0	2
4	107	17.5	15.2852	1	0	3.25	#NULL!	45	176	168	80	64	27.0563	21.645	2	1	1	0	105	82	1	1	4	3.25	3	3	1.77778	7	1.625	7	0	4	0	2	4	0	0	0	0	1	2
3	100	14	14	1	0	3.1	29	28	#NULL!	#NULL!	60	50	#NULL!	#NULL!	#NULL!	#NULL!	#NULL!	#NULL!	85	67	1	0	5	3	3	3	2.66667	3	1.875	0	0	0	0	0	0	0	0	0	0	0	2
4	102	17	16.3399	1	0	3.55	32	27	170	158	70	45	26.0611	16.7535	2	1	1	0	#NULL!	#NULL!	#NULL!	#NULL!	5	3	2	3	1.44444	6	1.4375	0	0	0	0	0	0	0	0	0	2	1	2
4	102	17	16.3399	1	0	3	46	44	165	160	68	60	25.7576	22.7273	2	1	1	0	83	79	0	0	5	2.75	2.5	4	1	0	1.25	0	0	0	1	0	0	0	0	0	0	1	2
4	100	15	15	1	0	2.65	#NULL!	30	170	160	65	59	23.8971	21.6912	2	1	1	0	#NULL!	#NULL!	#NULL!	#NULL!	5	3.25	2.5	3	1.88889	6	1.6875	0	0	0	0	2	0	4	14	0	0	0	2
4	106	14	12.46	1	0	2.85	#NULL!	30	170	160	65	59	23.8971	21.6912	2	1	1	0	#NULL!	#NULL!	#NULL!	#NULL!	4	3	1.5	3	3.66667	3	2.125	0	0	0	0	2	0	4	14	0	0	0	2
4	106	16.7	14.8629	1	0	3.4	21	21	180	158	65	47	22.8551	16.526	1	1	0	0	#NULL!	#NULL!	#NULL!	#NULL!	4	3	1.5	3	3.66667	3	2.15625	0	0	0	1	2	0	0	0	0	0	5	2
4	100	15.6	15.6	1	0	3.4	31	31	172	160	80	56	29.0698	20.3488	3	1	1	0	85	70	1	0	5	2.75	2.5	2	#NULL!	0	#NULL!	0	0	0	0	0	4	0	0	0	0	0	2
4	108	15	12.8601	1	0	5.6	30	30	173	158	75	56	27.4384	20.4873	2	1	1	0	#NULL!	#NULL!	#NULL!	#NULL!	5	3	2.5	2	2.11111	9	1.90625	0	0	0	1	2	0	0	0	1	0	0	2
4	106	14	12.46	1	0	2.45	47	45	168	159	65	54	24.3336	20.2156	2	1	1	0	86	72	1	0	5	3.5	2.5	2	3.44444	4	2.375	7	0	0	0	0	0	4	0	0	0	0	2
4	106	20	17.7999	2	1	3.9	31	28	180	160	78	43	27.0833	14.9306	2	1	1	0	#NULL!	#NULL!	#NULL!	#NULL!	5	3.5	1.5	3.5	2.22222	6	1.8125	0	0	0	1	0	0	0	0	0	0	0	2
4	106	14	12.46	1	0	3.4	31	27	172	158	68	57	25.0221	20.9744	2	1	1	0	#NULL!	#NULL!	#NULL!	#NULL!	4	3	1	2	2.11111	6	1.75	0	0	0	0	0	0	0	0	0	0	0	2
3	96	16.7	18.1207	3	1	3.6	32	29	173	160	90	55	32.5145	19.8699	3	1	1	0	#NULL!	#NULL!	#NULL!	#NULL!	#NULL!	2.75	2	3	1.33333	6	#NULL!	0	0	0	1	2	0	0	0	0	0	1	2
2	91	15	18.1138	2	1	3	32	30	#NULL!	167	#NULL!	54	#NULL!	#NULL!	#NULL!	#NULL!	#NULL!	#NULL!	#NULL!	#NULL!	#NULL!	#NULL!	#NULL!	3.25	1.5	3	#NULL!	0	#NULL!	0	0	0	0	0	0	0	0	0	0	1	2
3	102	16.6	15.9554	1	0	3.1	28	26	170	160	65	57	23.8971	20.9559	2	1	0	0	#NULL!	#NULL!	#NULL!	#NULL!	5	3.5	4	2	#NULL!	3	1.75862	0	0	0	0	2	4	4	0	0	0	0	2
2	96	17.2	18.6632	3	1	3.2	31	31	#NULL!	#NULL!	#NULL!	#NULL!	#NULL!	#NULL!	#NULL!	#NULL!	#NULL!	#NULL!	#NULL!	#NULL!	#NULL!	#NULL!	5	3.5	1	4	2.55556	3	1.96774	0	0	0	1	2	0	0	0	0	0	0	2
4	113	18.6	14.5665	1	0	3.8	#NULL!	25	171	163	75	49	26.9078	17.5797	2	1	0	#NULL!	#NULL!	#NULL!	#NULL!	#NULL!	3	3	2	3	3.44444	6	2.22581	0	0	0	1	2	0	0	0	0	0	1	2
4	100	15	15	1	0	2.9	28	27	172	155	65	45	24.3811	16.8792	2	1	0	#NULL!	#NULL!	#NULL!	#NULL!	#NULL!	4	2.5	2.5	3	1.44444	0	#NULL!	0	0	0	1	2	0	0	0	0	0	5	2
3	103	23.1	21.774	3	1	3.2	27	24	168	154	82	50	31.6945	19.3259	3	1	1	0	#NULL!	#NULL!	#NULL!	#NULL!	4	3.5	1.5	2.5	1.22222	0	1.34375	0	0	0	1	2	0	4	0	0	0	1	2
4	112	20.2	16.1033	1	0	3	31	30	172	162	60	70	21.5332	25.122	1	2	#NULL!	1	#NULL!	#NULL!	#NULL!	#NULL!	4	2.75	1	4	1.33333	4	1.25806	0	4	0	1	2	0	0	0	0	0	0	2
3	111	19.7	15.989	1	0	3.3	34	28	183	165	80	48	26.4945	15.8967	2	1	0	0	99	66	1	0	4	2.5	2.5	2	3	6	2.23333	0	0	0	1	2	0	4	14	0	0	1	2
3	103	18	16.9667	2	1	2.7	#NULL!	#NULL!	169	158	65	60	24.3427	22.4702	2	1	0	0	#NULL!	#NULL!	#NULL!	#NULL!	3	2.75	2	3	3	5	2.13333	0	0	0	1	2	4	0	0	0	2	1	2
4	104	17.6	16.2722	1	0	3.45	27	26	165	158	65	54	24.9329	20.7135	2	1	0	0	#NULL!	#NULL!	#NULL!	#NULL!	2	3	3	2.5	#NULL!	5	#NULL!	0	0	0	1	2	0	0	0	0	0	1	2
4	120	26	18.0556	3	1	3.7	34	32	176	160	74	60	26.2784	21.3068	2	1	0	0	#NULL!	#NULL!	#NULL!	#NULL!	4	3.5	1.5	3	1.88889	5	1.65625	0	0	0	0	0	0	0	0	0	2	1	2
4	107	16.9	14.7611	1	0	2.9	28	27	175	150	65	38	24.7619	14.4762	2	1	0	0	#NULL!	#NULL!	#NULL!	#NULL!	#NULL!	3	2.5	2.5	3.44444	5	#NULL!	0	0	0	0	2	0	0	0	0	0	1	2
3	97	18.2	19.3432	3	1	3	29	27	168	152	60	45	23.4962	17.6222	2	1	0	0	#NULL!	#NULL!	#NULL!	#NULL!	5	3	2.5	2	3.11111	8	2.59375	0	0	0	1	2	0	0	0	0	0	0	2
4	97	19	20.1934	3	1	3.6	29	28	168	155	75	56	28.8018	21.5054	3	1	1	0	108	92	1	1	5	3.25	1	3	#NULL!	0	#NULL!	0	0	6	1	2	0	0	0	0	0	5	2
4	99	20.7	21.1203	3	1	3	32	31	#NULL!	#NULL!	#NULL!	#NULL!	#NULL!	#NULL!	#NULL!	#NULL!	#NULL!	#NULL!	#NULL!	#NULL!	#NULL!	#NULL!	5	2.5	2	2.5	3.55556	6	2.0625	0	0	0	1	2	0	0	0	0	0	5	2
5	100	16.2	16.2	1	0	3.2	34	33	170	154	60	56	22.9183	21.3904	1	1	0	0	#NULL!	#NULL!	#NULL!	#NULL!	4	3.5	1.5	3	3.33333	3	#NULL!	0	0	0	0	2	0	0	0	0	0	1	2
4	105	18.3	16.5986	1	0	5.6	28	29	173	158	85	52	31.0968	19.0239	3	1	1	0	#NULL!	#NULL!	#NULL!	#NULL!	5	3.25	1	4	3	6	1.65625	0	0	0	1	2	0	0	0	1	0	0	2
4	108	17.2	14.7462	1	0	3.49	#NULL!	30	170	158	69	60	25.6888	22.338	2	1	1	0	#NULL!	#NULL!	#NULL!	#NULL!	4	3.25	1.5	3	1.44444	3	1.5	0	0	0	1	0	0	0	0	0	0	1	2
3	96	14.5	15.7335	1	0	3.4	34	32	163	159	65	44	25.0801	16.9773	2	1	1	0	80	66	0	0	3	3	1.5	2.5	2.22222	1	1.87097	0	0	0	1	2	0	0	0	0	0	5	2
3	104	16	14.7929	1	0	3.5	38	36	170	155	70	45	26.5655	17.0778	2	2	1	0	80	66	0	0	4	2.5	3	3	3.44444	5	2.15625	0	0	0	1	0	0	0	0	0	2	0	2
4	98	16.8	17.4927	2	1	3.2	30	28	176	155	65	58	23.827	21.261	2	1	1	0	76	80	0	1	5	2.75	2.5	3	2.44444	6	2.0625	0	0	4	1	2	0	0	0	0	0	1	2
3	110	21.4	17.686	2	1	3.78	46	39	162	161	60	75	23.0044	28.7555	2	3	1	1	99	108	1	1	4	2	2.5	2.5	1.88889	0	2	0	9	6	0	2	0	0	0	0	0	5	2
3	102	16.2	15.5709	1	0	2.7	45	45	171	155	70	50	26.4101	18.8644	2	1	1	0	84	73	0	0	4	2.5	3.5	4	#NULL!	0	#NULL!	7	0	0	0	2	0	0	0	0	0	0	2
3	102	15.8	15.1865	1	0	3.4	31	27	165	163	76	45	28.258	16.7317	3	1	1	0	#NULL!	#NULL!	#NULL!	#NULL!	5	3	2	3	3	8	2.53125	0	0	0	1	2	0	0	0	0	2	1	2
3	93	15.2	17.5743	2	1	3.4	#NULL!	30	170	160	60	45	22.0588	16.5441	1	1	0	0	#NULL!	#NULL!	#NULL!	#NULL!	4	3	2.5	2	1.77778	0	2.09375	0	0	0	0	2	0	0	0	0	0	0	2
3	95	16.7	18.5042	3	1	2.6	30	30	#NULL!	#NULL!	60	47	#NULL!	#NULL!	#NULL!	#NULL!	#NULL!	#NULL!	#NULL!	#NULL!	#NULL!	#NULL!	5	3	2	3	2.66667	5	2.93103	0	0	0	1	2	0	0	0	0	2	1	2
3	106	17.2	15.3079	1	0	2.8	32	27	165	160	90	55	34.0909	20.8333	3	1	1	0	132	92	1	1	3	3	2	3	3.33333	3	1.96875	0	0	6	1	2	0	0	0	0	0	1	2
3	101	17.8	17.4493	2	1	2.6	26	24	171	160	68	48	24.8538	17.5439	2	1	1	0	#NULL!	#NULL!	#NULL!	#NULL!	2	2.5	3	3	2.22222	1	2.75	0	0	0	1	2	0	0	0	0	0	0	2
3	95	15.6	17.2853	2	1	3.2	29	29	170	158	65	48	24.1996	17.8704	2	1	1	0	#NULL!	62	#NULL!	0	5	2.75	2.5	4	2.11111	5	1.875	0	0	0	0	2	0	0	0	0	0	0	2
3	103	17.7	16.6839	1	0	2.8	#NULL!	29	#NULL!	#NULL!	#NULL!	#NULL!	#NULL!	#NULL!	#NULL!	#NULL!	#NULL!	#NULL!	#NULL!	#NULL!	#NULL!	#NULL!	2	3	2	3	1.11111	0	1.75	0	0	0	1	2	0	4	0	0	0	1	2
4	103	18.2	17.1552	2	1	3.1	33	33	165	164	70	56.7	25.8684	20.9534	2	1	1	0	99	#NULL!	1	#NULL!	2	3.25	2.5	2.5	2	6	2.13333	0	0	0	1	2	0	0	0	0	0	0	2
4	114	21.7	16.6974	2	1	3.8	26	24	172	155	78	46	29.2573	17.2543	3	1	1	0	#NULL!	#NULL!	#NULL!	#NULL!	5	3	2	2	3.33333	0	#NULL!	0	0	0	1	2	0	0	0	0	2	1	2
4	107	17.8	15.5472	1	0	3	29	29	175	160	70	50	25	17.8571	2	1	1	0	#NULL!	#NULL!	#NULL!	#NULL!	5	3.5	1.5	3.5	3.33333	8	1.96774	0	0	0	0	2	0	0	0	0	0	1	2
3	92	14.8	17.4858	2	1	2.5	32	32	178	158	80	45	28.4455	16.0006	3	1	1	0	#NULL!	#NULL!	#NULL!	#NULL!	4	3.5	2	4	1	0	1.125	0	0	0	1	0	0	0	0	0	0	0	2
3	#NULL!	#NULL!	#NULL!	#NULL!	#NULL!	3.1	31	28	168	163	60	53	21.9106	19.3544	1	1	0	0	#NULL!	#NULL!	#NULL!	#NULL!	3	3	2	2.5	3.33333	1	1.9375	0	0	0	1	2	0	0	0	0	0	1	2
4	103	17.3	16.3069	1	0	3.9	41	42	169	157	65	65	24.4978	24.4978	2	2	1	1	108	73	1	0	4	4	1	4	1	0	1.34375	0	4	0	1	2	0	4	14	0	0	5	2
3	97	16.3	17.3238	2	1	2.84	30	23	170	150	50	50	19.6078	19.6078	1	1	0	0	#NULL!	#NULL!	#NULL!	#NULL!	4	2.5	2	3	3.55556	5	3.21875	0	0	0	1	2	0	0	0	0	0	5	2
3	105	17.8	16.1451	1	0	3	33	33	170	155	68	50	25.8065	18.9753	2	1	1	0	#NULL!	#NULL!	#NULL!	#NULL!	4	3.75	1	2	1.88889	6	#NULL!	0	0	0	1	0	4	0	0	0	0	0	2
7	103	27	25.4501	3	1	2.7	#NULL!	32	170	158	61	55	22.7103	20.4765	1	1	0	0	79	76	0	0	1	3	2	4	3.33333	6	2.96875	0	0	0	0	2	0	0	0	0	2	1	2
3	101	15	14.7044	1	0	3.8	#NULL!	38	174	160	80	50	28.7356	17.9598	3	1	1	0	#NULL!	#NULL!	#NULL!	#NULL!	4	3	1.5	2	1	0	1.28125	0	0	0	0	0	4	0	0	0	0	0	2
3	121	24.8	16.9387	2	1	2.85	42	41	170	150	78	54	30.5882	21.1765	3	1	1	0	95	78	1	0	2	3	1.5	3	1.33333	5	1.54839	0	0	0	1	0	0	0	0	0	2	1	2
5	116	25.4	18.8763	3	1	3.1	35	32	178	165	80	65	27.2387	22.1314	2	1	1	0	#NULL!	#NULL!	#NULL!	#NULL!	3	3	2	3	2.88889	5	1.78125	0	0	0	0	0	0	0	0	0	0	1	2
5	118	20	14.3637	1	0	3.5	34	29	168	163	64	67	23.3713	24.4668	2	2	1	1	#NULL!	#NULL!	#NULL!	#NULL!	5	2.5	1.5	3	1.55556	3	1.5	0	4	0	0	2	0	0	0	0	0	1	2
5	115	18.8	14.2155	1	0	2.9	36	35	171	160	70	55	25.5848	20.1023	2	1	1	0	92	92	1	1	5	3	2	3	2.22222	6	1.84375	0	0	6	0	0	4	0	0	0	0	0	2
4	110	19	15.7025	1	0	3	32	32	170	168	65	#NULL!	22.7591	#NULL!	1	1	0	#NULL!	#NULL!	#NULL!	#NULL!	#NULL!	5	3.75	1	4	1.22222	5	1.10345	0	0	0	0	0	0	0	0	0	2	0	2
5	118	19	13.6455	1	0	3.8	34	32	167	160	65	60	24.3263	22.4551	2	1	1	0	#NULL!	#NULL!	#NULL!	#NULL!	5	4	1	2.5	3.55556	4	1.8125	0	0	0	0	2	4	0	0	0	0	5	2
4	121	21.2	14.4799	1	0	3.4	30	25	#NULL!	#NULL!	#NULL!	#NULL!	#NULL!	#NULL!	#NULL!	#NULL!	#NULL!	#NULL!	#NULL!	#NULL!	#NULL!	#NULL!	1	3	2	3	2.44444	5	1.78125	0	0	0	1	0	0	0	0	0	0	1	2
4	124	22.7	14.7633	1	0	4	32	29	183	168	95	75	30.9003	24.395	3	2	1	1	#NULL!	#NULL!	#NULL!	#NULL!	5	3.5	2.5	2.5	1.77778	7	1.5625	0	4	0	0	2	0	0	0	1	0	1	2
4	114	20	15.3894	1	0	3.2	34	27	177	165	90	55	30.8166	18.8324	3	1	1	0	110	#NULL!	1	#NULL!	4	3	2	2	3.11111	4	2.21875	0	0	0	1	2	0	4	0	0	0	1	2
4	115	18	13.6106	1	0	2.5	28	33	173	163	64	54	22.6958	19.1496	1	1	0	0	#NULL!	#NULL!	#NULL!	#NULL!	4	3	2	4	3.22222	10	2.8125	0	0	0	1	2	4	0	0	0	0	0	2
3	100	15.8	15.8	1	0	3	32	30	173	164	126	115	44.41	40.5329	3	3	1	1	110	93	1	1	5	4	1.5	3	1.22222	6	1.2	0	14	6	0	0	0	0	0	0	0	0	2
3	106	18.1	16.1089	1	0	3.5	33	32	176	168	75	55	25.3653	18.6012	2	1	1	0	98	83	1	1	5	3.25	1.5	3.5	2.77778	5	1.90323	0	0	4	0	2	0	0	0	0	0	0	2
3	96	14.4	15.625	1	0	3	31	34	176	148	65	54	24.9539	20.731	2	1	1	0	108	92	1	1	5	2.25	2.5	2.5	3.77778	6	2.75	0	0	6	1	2	0	0	0	0	0	0	2
3	100	15.5	15.5	1	0	3	#NULL!	34	175	162	65	54.5	22.9277	19.224	1	1	0	0	85	70	1	0	5	3	2	3	2.77778	4	2.03125	0	0	0	0	2	0	0	0	0	0	0	2
3	98	15.6	16.2432	1	0	3	36	35	175	160	66	53	23.5714	18.9286	2	1	1	0	100	85	1	1	5	3	2	3	1	4	1.25	0	0	4	1	0	0	0	0	0	0	0	2
3	98	15	15.6185	1	0	3.6	37	33	174	165	65	47.5	22.6402	16.5448	1	1	0	0	83	68	0	0	5	3.25	1.5	3	3.44444	6	1.90625	0	0	0	1	2	0	0	0	0	0	0	2
3	100	16.8	16.8	1	0	3.25	#NULL!	30	170	158	51	60	18.9873	22.338	1	1	0	0	98	85	1	1	5	3.25	3	2.5	3.22222	9	2.53333	0	0	4	1	2	4	0	0	0	2	0	2
3	93	14.5	16.7649	2	1	3.8	33	33	170	157	75	48	28.1004	17.9843	3	1	1	0	98	74	1	0	5	4	1	3.5	1.33333	6	1.15625	0	0	0	0	2	0	0	0	0	0	0	2
3	95	12.7	14.072	1	0	3.4	36	32	173	161	67	54	24.0549	19.3875	2	1	1	0	95	83	1	1	3	3.5	2.5	2.5	2.22222	5	2.125	0	0	4	1	2	0	0	0	0	0	1	2
3	103	16	15.0815	1	0	3.2	31	30	168	155	60	45	23.0415	17.2811	2	1	1	0	88	80	1	1	5	3.5	2.5	3	3.44444	3	1.9375	0	0	4	1	0	0	0	0	0	0	0	2
3	106	17.3	15.3969	1	0	3.4	36	32	178	165	75	65	25.5363	22.1314	2	1	1	0	108	93	1	1	2	3	2.5	2	1.11111	6	1.46875	0	0	6	0	2	4	0	0	0	0	0	2
3	91	13	15.6986	1	0	2.8	46	34	168	155	60	50	23.0415	19.2012	2	1	1	0	99	66	1	0	5	3	1.5	3	1.77778	8	1.625	0	0	0	1	2	0	0	0	0	0	1	2
3	#NULL!	#NULL!	#NULL!	#NULL!	#NULL!	3.3	33	32	172	161	66	50	23.8336	18.0558	2	1	1	0	108	90	1	1	5	3.5	1.5	3	1.88889	6	1.875	0	0	6	0	2	0	0	0	0	2	0	2
4	97	15.6	16.5799	2	1	3	38	34	159	160	59	48	23.1918	18.8679	2	1	1	0	72	67	0	0	5	3.25	1.5	3	2.66667	6	2.32258	0	0	0	1	2	0	0	0	0	2	0	2
3	97	15.2	16.1547	1	0	3.5	33	32	173	164	63	57	22.205	20.0902	1	1	0	0	110	93	1	1	4	3.5	1	3	1.77778	5	1.65625	0	0	6	1	2	0	0	0	0	0	0	2
3	97	15.2	16.1547	1	0	3.3	36	34	168	158	60	56	22.604	21.097	1	1	0	0	90	65	1	0	4	2.75	2	3	2.44444	5	1.96875	0	0	0	0	2	0	0	0	0	0	0	2
3	92	13.4	15.8318	1	0	3.1	34	34	176	163	89	55	31.0234	19.1718	3	1	1	0	93	85	1	1	5	3.75	1.5	3	2.11111	7	1.90625	0	0	4	0	0	0	0	0	0	0	0	2
3	99	15.5	15.8147	1	0	3.5	30	29	175	155	80	54	29.4931	19.9078	3	1	1	0	110	85	1	1	5	3.25	2	2	3.11111	6	1.90625	0	0	4	1	2	0	0	0	0	0	0	2
3	98	13.6	14.1608	1	0	3.15	33	30	170	158	55	51.5	20.4765	19.1735	1	1	0	0	95	83	1	1	5	3.25	2.5	3	2.44444	6	1.9375	0	0	4	0	0	0	0	0	0	0	0	2
3	100	15.8	15.8	1	0	2.9	38	34	172	157	65	44	24.0705	16.2939	2	1	1	0	95	85	1	1	5	3.75	1.5	3.5	1.44444	4	1.21875	0	0	4	0	0	0	0	0	0	0	0	2
3	104	18	16.642	1	0	3.7	26	27	173	164	75	48	26.4345	16.9181	2	1	1	0	#NULL!	#NULL!	#NULL!	#NULL!	5	2.5	1.5	2	1.44444	5	1.59375	0	0	0	0	0	0	0	0	0	0	0	2
4	104	18	16.642	2	1	3.7	37	30	170	160	70	54	25.7353	19.8529	2	1	0	0	86	73	1	0	5	3.25	2	3	2	5	1.53125	0	0	0	0	0	0	0	0	0	0	0	2
3	97	15.6	16.5799	1	0	4	32	29	172	160	70	58	25.436	21.0756	2	1	1	0	85	80	1	1	5	3.25	2	3	3.66667	6	2.41935	0	0	4	0	2	0	0	0	1	0	0	2
3	100	17.5	17.5	1	0	3.3	34	31	183	164	105	57	34.986	18.9924	3	1	1	0	108	90	1	1	5	3.5	1.5	3.5	2	5	1.96552	0	0	6	1	2	0	0	0	0	0	0	2
4	101	15.3	14.9985	1	0	3.8	33	31	176	155	75	45	27.4927	16.4956	1	1	#NULL!	0	108	85	1	1	5	3	2.5	3	3.88889	5	2.46875	0	0	4	0	2	0	0	0	0	0	0	2
3	100	16.5	16.5	1	0	3.4	30	30	170	165	60	53	21.3904	18.8948	1	1	0	0	82	80	0	1	4	3	2	3	2.22222	7	1.6875	0	0	4	0	2	0	0	0	0	0	0	2
3	97	15.2	16.1547	1	0	3.75	42	33	173	164	74	47	26.0821	16.5656	2	1	1	0	97	77	1	0	5	3.75	1.5	3	2.5	6	1.54839	0	0	0	1	2	0	0	0	0	2	0	2
3	99	14.6	14.8964	1	0	3	#NULL!	32	168	164	67	68	24.3177	24.6806	3	2	1	0	84	80	0	1	5	3	2.5	3	1.77778	5	1.78125	0	4	4	1	0	4	0	0	0	0	0	2
3	93	14.8	17.1118	2	1	3	40	36	172	150	66	45	25.5814	17.4419	3	1	1	0	85	70	1	0	5	2.5	1.5	3	3.22222	5	2.40625	0	0	0	1	0	0	0	0	0	0	0	2
3	99	14.7	14.9985	1	0	3	33	29	172	160	78	43	28.343	15.625	3	1	1	0	90	68	1	0	5	3	2.5	2	3.11111	6	2.5	0	0	0	1	2	0	0	0	0	0	0	2
3	99	16.3	16.631	1	0	3	36	35	170	155	65	57	24.6679	21.6319	1	1	1	0	78	68	0	0	5	3	2.5	2.5	1.88889	6	2	0	0	0	1	2	0	0	0	0	2	0	2
3	91	11.9	14.3702	1	0	3.4	28	26	165	160	60	45	22.7273	17.0455	1	1	0	0	78	66	0	0	5	3.25	2	2	3.11111	5	2.1875	0	0	0	0	0	0	0	0	0	0	0	2
3	95	14.6	16.1773	1	0	2.75	#NULL!	28	168	158	55	45	20.7203	16.953	1	1	0	0	80	70	0	0	4	3	2.5	2.5	2	4	2.3125	0	0	0	1	2	0	0	0	0	0	1	2
3	101	19.2	18.8217	3	1	3.8	38	31	175	165	64	52	22.1645	18.0087	1	1	0	0	73	60	0	0	4	2.75	2	3	3.33333	1	2	0	0	0	1	2	0	0	0	0	0	0	2
3	104	19.2	17.7515	2	1	3.2	40	31	170	158	68	58	25.3165	21.5934	2	1	1	0	95	78	1	0	3	3	2.5	2.5	2.33333	8	2.29032	0	0	0	0	2	0	0	0	0	0	0	2
3	99	15.7	16.0188	1	0	3.6	32	32	168	152	55	50	21.5382	19.5802	1	1	0	0	95	98	1	1	4	3.25	1.5	2	3	7	1.8125	0	0	6	1	2	0	0	0	0	2	0	2
3	105	17.6	15.9637	1	0	3.6	33	30	180	165	70	60	23.569	20.202	2	1	1	0	90	68	0	0	5	3	1.5	4	1	5	1.1875	0	0	0	0	0	0	0	0	0	0	0	2
3	90	14	17.284	2	1	3.6	38	38	160	155	70	57	28.2258	22.9839	3	1	1	0	80	71	0	0	4	2.75	2	3	1.33333	5	1.4375	0	0	0	0	0	0	0	0	0	0	0	2
3	96	14.6	15.842	1	0	3.25	33	33	175	152	60	40	22.5564	15.0376	1	1	0	0	82	69	0	0	5	2.5	2	2.5	3.55556	6	2.21875	0	0	0	1	2	0	0	0	0	0	0	2
3	99	16.4	16.733	1	0	3.8	32	30	172	168	88	58	30.454	20.072	3	1	1	0	88	76	1	0	4	3.25	2	3	2.55556	8	1.78125	0	0	0	0	0	0	0	0	0	0	0	2
3	97	13.2	14.0291	1	0	3.5	39	35	168	158	55	60	20.7203	22.604	1	1	0	0	90	96	1	1	5	2.75	2.5	2.5	2.55556	8	2.375	0	0	6	1	0	0	0	0	0	2	0	2
4	110	17.9	14.7934	1	0	3.1	31	27	180	165	82	54	27.6094	18.1818	3	1	1	0	110	78	1	0	5	3.5	2	3	3.44444	6	1.9375	0	0	0	0	0	0	0	0	0	0	0	2
3	98	15.1	15.7226	1	0	3.45	30	29	171	162	55	55	19.8542	19.8542	1	1	0	0	70	70	0	0	4	3.25	1.5	3	2.55556	9	2.09375	0	0	0	0	2	0	0	0	0	0	0	2
4	110	20	16.5289	1	0	3.23	34	33	170	160	70	55	25.7353	20.2206	2	1	1	0	108	78	1	0	4	3.5	1	4	3.44444	6	1.75	0	0	0	0	0	4	0	0	0	0	0	2
4	113	21	16.4461	2	1	3.45	#NULL!	32	176	167	79	62	26.8781	21.0942	2	1	1	0	113	89	1	1	5	3.5	1.5	2.5	1.66667	7	1.58065	0	0	6	0	2	0	0	0	0	0	0	2
4	111	19	15.4208	1	0	3.2	31	31	170	165	65	48	23.1729	17.1123	2	1	1	0	77	71	0	0	4	3	2	3	3.77778	1	2.15625	0	0	0	1	2	0	0	0	0	0	0	2
4	102	15.7	15.0903	1	0	2.9	35	36	175	165	73	60	25.2814	20.7792	2	1	1	0	79	72	0	0	4	3.5	1.5	3	4	5	2.34375	0	0	0	1	0	0	0	0	0	0	0	2
4	111	18	14.6092	1	0	3.4	36	33	172	162	78	54	27.9931	19.3798	3	1	1	0	103	78	1	0	5	2.5	2	2	2.22222	7	2.1875	0	0	0	1	2	0	0	0	0	0	0	2
3	110	21.1	17.438	2	1	4.1	44	40	166	156	80	57	30.8928	22.0111	3	1	1	0	87	77	1	0	5	3.25	2	3	3.55556	3	2.34375	0	0	0	0	0	0	0	0	1	0	0	2
3	94	16	18.1077	2	1	4	32	29	169	158	75	60	28.0878	22.4702	3	1	1	0	118	110	1	1	4	2.25	2.5	4	3.33333	6	2.10345	0	0	6	0	2	4	0	0	1	0	1	2
